# Supplementary material for: Cinemeducation: a descriptive mixed-methods analysis of perspectives in a medical humanities course
Source: Med Educ Online. 2025 Nov 18;30(1):2579077. doi: 10.1080/10872981.2025.2579077 (PMC12632234; doi:10.1080/10872981.2025.2579077)
Supplement: Supplementary Material — Supplementary_File_7_Detailed_overview_of_all_M23C_events.xlsx [file ZMEO_A_2579077_SM3618.xlsx]

## Sheet: Overview
Year	Term	Date	Format	Film title in original language	English film title	Director	Director's gender	Year	Production country	Film category	Duration (min)	Topic	Guest I: Profession	Guest II: Profession	Guest III: Profession	Guest IV: Profession	Guest V: Profession
2006	winter term 2005/2006	2006-01-12	in-person	Mar a dentro	The Sea Inside	Alejandro Amenábar	male	2004	Spain, France, Italy	Feature film	124	Euthanasia	Law	Paediatrics	Gynaecology and obstetrics	Cinema operator
2006	summer term 2006	2006-08-02	in-person	Le temps qui reste	Time to Leave	François Ozon	male	2005	France	Feature film	81	Cancer	Paediatrics
2007	summer term 2007	2007-07-17	in-person	Mar a dentro	The Sea Inside	Alejandro Amenábar	male	2004	Spain, France, Italy	Feature film	125	Euthanasia	Palliative medicine
2008	winter term 2007/2008	2008-01-30	in-person	Coma	Coma	Michael Crichton	male	1978	United States of America	Feature film	113	Organ transplantation	Transplant surgery
2008	winter term 2008/2009	2008-11-06	in-person	Le scaphandre et le papillon	The Diving Bell and the Butterfly	Julian Schnabel	male	2007	France	Feature film	112	Locked-in syndrome	Nursing	Neurology
2008	winter term 2008/2009	2008-12-11	in-person	Knockin’ on Heaven’s Door	Knockin’ on Heaven’s Door	Thomas Jahn	male	1997	Germany	Feature film	89	Death	Haematology and oncology
2009	winter term 2008/2009	2009-01-15	in-person	Away from Her	Away from Her	Sarah Polley	female	2006	Canada	Feature film	110	Dementia	Psychiatry
2009	summer term 2009	2009-05-28	in-person	Das Fremde in mir	The Stranger in Me	Emily Atef	female	2008	Germany	Feature film	99	Postpartum depression	Psychiatry	Gynaecology and obstetrics
2009	summer term 2009	2009-07-16	in-person	Sicko	Sicko	Michael Moore	male	2007	United States of America	Documentary	123	US healthcare system	Occupational medicine
2009	winter term 2009/2010	2009-11-12	in-person	4 luni, 3 săptămâni și 2 zile	4 Months, 3 Weeks and 2 Days	Cristian Mungiu	male	2007	Romania	Feature film	113	Abortion	Social pedagogy, social work
2009	winter term 2009/2010	2009-12-10	in-person	Erbsen auf halb 6	Peas at 5:30	Lars Büchel	male	2004	Germany	Feature film	112	Blindness	Person with lived experience
2010	winter term 2009/2010	2010-01-14	in-person	XXY	XXY	Lucía Puenzo	female	2007	Argentinia	Feature film	87	Intersexuality	Paediatrics
2010	summer term 2010	2010-05-11	in-person	The Constant Gardener	The Constant Gardener	Fernando Meirelles	male	2005	United Kingdom	Feature film	129	Drug testing in Africa	Tropical medicine
2010	summer term 2010	2010-06-01	in-person	My Sister’s Keeper	My Sister’s Keeper	Nick Cassavetes	male	2009	United States of America	Feature film	109	Stem cell transplantation	Paediatrics
2010	summer term 2010	2010-07-06	in-person	Adams æbler	Adam's Apples	Anders Thomas Jensen	male	2005	Denmark	Feature film	94	Sex offenders	Forensic psychiatry
2010	winter term 2010/2011	2010-11-16	in-person	Living in Emergency: Stories of Doctors Without Borders	Living in Emergency: Stories of Doctors Without Borders	Mark N. Hopkins	male	2008	United States of America	Documentary	93	Doctors without borders	Family medicine
2010	winter term 2010/2011	2010-12-14	in-person	Das Herz von Jenin	The Heart of Jenin	Marcus Vetter, Leon Geller	male, male	2008	Germany	Documentary	89	Organ transplantation	Transplant surgery
2011	winter term 2010/2011	2011-01-11	in-person	Vincent will Meer	Vincent Wants to Sea	Ralf Huettner	male	2010	Germany	Feature film	96	Tourette syndrome	Child and adolescent psychiatry
2011	summer term 2011	2011-05-10	in-person	Million Dollar Baby	Million Dollar Baby	Clint Eastwood	male	2004	United States of America	Feature film	127	Spiritual Care	Psychosomatics
2011	summer term 2011	2011-06-14	in-person	Requiem for a Dream	Requiem for a Dream	Darren Arnofsky	male	2000	United States of America	Feature film	97	Drug addiction	Psychiatry
2011	summer term 2011	2011-07-12	in-person	Thank You for Smoking	Thank You for Smoking	Jason Reitman	male	2005	United States of America	Feature film	92	Smoking	Pharmacology and toxicology
2011	winter term 2011/2012	2011-11-15	in-person	Dr. Alemán	Dr. Alemán	Tom Schreiber	male	2008	Germany	Feature film	106	Gang violence	Neurology
2011	winter term 2011/2012	2011-12-13	in-person	Ensaio sobre a cegueira	Blindness	José Saramago	male	1995	Portugal	Novel		Blindness	Audiobook speaker
2012	winter term 2011/2012	2012-01-10	in-person	Eternal Sunshine of the Spotless Mind	Eternal Sunshine of the Spotless Mind	Michel Gondry	male	2004	United States of America	Feature film	104	Memories	Psychology
2012	summer term 2012	2012-05-05	in-person	Biutiful	Biutiful	Alejandro González Iñárritu	male	2010	Mexico, Spain	Feature film	148	Medical care without health insurance	German studies	Social pedagogy, social work
2012	summer term 2012	2012-06-12	in-person	Yo, también	Me Too	Álvaro Pastor Gaspar, Antonio Naharro	male	2009	Spain	Feature film	103	Down syndrome	Paediatrics
2012	winter term 2012/2013	2012-11-13	in-person	Milk	Milk	Gus Van Sant	male	2008	United States of America	Feature film	128	Homosexuality	Medical didactics
2012	winter term 2012/2013	2012-12-11	in-person	Jenseits der Stille	Beyond Silence	Caroline Link	female	1996	Germany	Feature film	112	Deafness	Pedagogy for the deaf and hearing impaired	Pedagogy for the deaf and hearing impaired	Relative
2013	winter term 2012/2013	2013-01-29	in-person	Intouchables	The Intouchables	Olivier Nakache, Éric Toledano	male, male	2011	France	Feature film	112	Quadriplegia	Neurology
2013	summer term 2013	2013-04-23	in-person	Super Size Me	Super Size Me	Morgan Spurlock	male	2004	United States of America	Documentary	100	Fast food	Paediatrics
2013	summer term 2013	2013-05-21	in-person	Amour	Amour	Michael Haneke	male	2012	France, Germany, Austria	Feature film	127	Death	Palliative medicine
2013	summer term 2013	2013-06-18	in-person	50/50	50/50	Jonathan Levine	male	2011	United States of America	Feature film	100	Brain tumour	Neurology	Person with lived experience
2013	winter term 2013/2014	2013-11-05	in-person	Juno	Juno	Jason Reitman	male	2007	United States of America, Canada	Feature film	96	Teenage pregnancy	Social pedagogy, social work	Gynaecology and obstetrics
2013	winter term 2013/2014	2013-12-17	in-person	Same Same But Different	Same Same But Different	Detlev Buck	male	2009	Germany	Feature film	106	HIV, AIDS	Psychology	Person with lived experience
2014	winter term 2013/2014	2014-01-21	in-person	I Am a Woman Now	I Am a Woman Now	Michiel van Erp	male	2011	Netherlands	Documentary	80	Transidentity	Urology	Person with lived experience	Person with lived experience	Person with lived experience
2014	summer term 2014	2014-04-15	in-person	De rouille et d’os	Rust and Bone	Jacques Audiard	male	2012	France, Belgium	Feature film	122	Amputation	Vascular surgery	Orthopaedic technology	Physiotherapy	Person with lived experience
2014	summer term 2014	2014-04-24	in-person	Outing	Outing	Sebastian Meise, Thomas Reider	male	2012	Austria	Documentary	76	Paedophilia	Psychology
2014	summer term 2014	2014-05-06	in-person	Du côté des médecins – Stéphane & Franziska	At The Doctor's Side – Stéphane & Franziska	Sylviane Gindrat	female	2013	Switzerland	Documentary	52	Family medicine	Family medicine	Family medicine	Family medicine	Family medicine
2014	summer term 2014	2014-06-03	in-person	Hævnen	In a Better World	Susanne Bier	female	2010	Denmark	Feature film	113	Development aid	Child and adolescent psychiatry
2014	winter term 2014/2015	2014-10-14	in-person	Same But Different	Same But Different	David Barnes	male	2013	United Kingdom	Kurzfilm	59	Dealing with illnesses, disabilities and limitations from a child's perspective	Paediatrics	Nursing
2014	winter term 2014/2015	2014-11-04	in-person	Fire In The Blood	Fire In The Blood	Dylan Mohan Gray	male	2012	India	Documentary	87	Access to medication	Medical student	Nursing	Pedagogy
2014	winter term 2014/2015	2014-12-02	in-person	The Fault In Our Stars	The Fault In Our Stars	Josh Boone	male	2014	United States of America	Feature film	129	Psycho-oncology for palliative tumour patients in children and adolescents	Palliative medicine	Psychology	Relative	Relative
2015	winter term 2014/2015	2015-01-13	in-person	Living in Emergency: Stories of Doctors Without Borders	Living in Emergency: Stories of Doctors Without Borders	Mark N. Hopkins	male	2008	United States of America	Documentary	93	Doctors without borders	Family medicine
2015	summer term 2015	2015-04-21	in-person	Monsoon Baby	Monsoon Baby	Andreas Kleinert	male	2014	Germany	Feature film	89	Surrogacy	Gynaecology and obstetrics	Film production
2015	summer term 2015	2015-05-13	in-person	One Flew Over The Cuckoo’s Nest	One Flew Over The Cuckoo’s Nest	Miloš Forman	male	1975	United States of America	Feature film	123	Stigmatisation of psychiatry	Child and adolescent psychiatry	Psychiatry
2015	summer term 2015	2015-06-09	in-person	Hable con ella	Talk to Her	Pedro Almodóvar	male	2002	Spain	Feature film	112	Coma	Anaesthesia	Nursing
2015	summer term 2015	2015-07-07	in-person	Hin und weg	Tour de Force	Christian Zübert	male	2014	Germany	Feature film	95	Amyotrophic lateral sclerosis	Palliative medicine	Neurology	Social pedagogy, social work
2015	winter term 2015/2016	2015-10-27	in-person	Born This Way	Born This Way	Shaun Kadlec, Deb Tullmann, Jamie Wolf	male, female, male	2013	United States of America	Documentary	82	LGBT in Africa	Medical didactics
2015	winter term 2015/2016	2015-11-10	in-person	Einfach normal sein	Simply being normal	Felix Julian Koch	male	2015	Germany	Documentary	30	Sailing rebels	Haematology and oncology	Person with lived experience	Person with lived experience	Person with lived experience
2015	winter term 2015/2016	2016-02-08	in-person	Still Alice	Still Alice	Richard Glatzer, Wash Westmoreland	male, male	2014	United States of America, France	Feature film	101	Dementia	Biology	Neurology	Person with lived experience	Relative
2016	winter term 2015/2016	2016-01-20	in-person	Extraordinary Measures	Extraordinary Measures	Tom Vaughan	female	2010	United States of America	Feature film	106	Pompe disease	Neurology	Pharmaceutical industry	Person with lived experience	Relative
2016	summer term 2016	2016-04-19	in-person	Requiem For A Dream	Requiem For A Dream	Darren Aronofsky	female	2000	United States of America	Feature film	97	Drug addiction	Social pedagogy, social work
2016	summer term 2016	2016-04-27	in-person	Precious	Precious	Lee Daniels	female	2009	United States of America	Feature film	110	Sexual abuse	Forensic psychiatry	Psychology	Psychology
2016	summer term 2016	2016-05-09	in-person	Tales From the Organ Trade	Tales From the Organ Trade	Ric Esther Bienstock	female	2013	Canada	Documentary	82	Organ transplantation	Surgery	Person with lived experience
2016	summer term 2016	2016-06-07	in-person	Der Arzt, der um die Ecke denkt	The doctor who thinks around the corner	Jule Sommer, Udo Kilimann	female, male	2015	Germany	Documentary	43	Rare diseases	Cardiology
2016	winter term 2016/2017	2016-10-25	in-person	Ebola: The Doctor’s Story	Ebola: The Doctor’s Story	Steven Grandison	female	2016	United States of America	Documentary	41	Ebola	Tropical medicine	Nursing	Virology
2016	winter term 2016/2017	2016-11-14	in-person	Seelenvögel	Soul Birds	Thomas Riedelsheimer	female	2009	Germany	Documentary	90	Stem cell transplantation	Social pedagogy, social work	Haematology and oncology	Person with lived experience	Person with lived experience
2016	winter term 2016/2017	2016-12-14	in-person	The Danish Girl	The Danish Girl	Tom Hooper	female	2015	United States of America, United Kingdom	Feature film	120	Transidentity	Urology	Child and adolescent psychiatry	Person with lived experience	Person with lived experience
2017	winter term 2016/2017	2017-01-18	in-person	24 Wochen	24 Weeks	Anne Zohra Berrached	female	2016	Germany	Feature film	103	Abortion	Medical ethics	Gynaecology and obstetrics	Relative	Person with lived experience
2017	summer term 2017	2017-04-27	in-person	Kinsey	Kinsey	Bill Condon	male	2004	United States of America, Germany	Feature film	118	Sexuality and self-determination	Psychology	Gynaecology and obstetrics	Neurology	Urology
2017	summer term 2017	2017-05-10	in-person	Obesity: The Post Mortem	Obesity: The Post Mortem	Melanie Archer	female	2016	United Kingdom	Documentary	55	Obesity	Epidemiology	Visceral surgery	Endocrinology	Dietician
2017	summer term 2017	2017-05-23	in-person	The Checklist Effect	The Checklist Effect	Lauren Anders Brown	female	2016	Haiti, United States of America, Uganda, Moldova, United Kingdom, Guatemala, Mongolia, Mexico	Documentary	45	Checklists	Anaesthesia	Nursing
2017	summer term 2017	2017-06-07	in-person	Notes on Blindness	Notes on Blindness	Pete Middleton, James Spinney	male, male	2016	United Kingdom	Feature film	90	Blindness	Ophthalmology	Person with lived experience	Person with lived experience
2017	summer term 2017	2017-06-20	in-person	La Permanence	On Call	Alice Diop	female	2016	France	Documentary	96	Migration	Surgery	Philosophy
2017	winter term 2017/2018	2017-10-24	in-person	Dallas Buyers Club	Dallas Buyers Club	Jean-Marc Vallée	male	2013	United States of America	Feature film	117	HIV, AIDS	Virology	Pharmacology and toxicology
2017	winter term 2017/2018	2017-11-14	in-person	Picco	Picco	Philip Koch	male	2010	Germany	Feature film	105	Prison	Forensic psychiatry	Civil servant	Psychology	Psychology
2017	winter term 2017/2018	2017-12-12	in-person	La fille inconnu	The Unknown Girl	Jean-Pierre Dardenne, Luc Dardenne	male, male	2016	Belgium, France	Feature film	106	Professionalism	Medical ethics	Psychosomatics	Medical didactics
2018	winter term 2017/2018	2018-01-10	in-person	Multiple Schicksale – Vom Kampf um den eigenen Körper	Multiple Fates – About the Struggle with One's Own Body	Jann Kessler	male	2016	Switzerland	Documentary	84	Multiple sclerosis	Film direction	Neurology	Administrative sciences	Person with lived experience	Person with lived experience
2018	summer term 2018	2018-04-17	in-person	The Kindness Of Strangers	The Kindness Of Strangers	Maro Chermayeff	male	1998	United States of America	Documentary	100	Organ transplantation	Psychiatry	Visceral surgery	Person with lived experience
2018	summer term 2018	2018-05-08	in-person	Sugar Coated	Sugar Coated	Michèle Hozer	female	2015	Canada	Documentary	91	Sugar	Gastroenterology	Paediatrics	Diabetology
2018	summer term 2018	2018-06-06	in-person	Die Dritte Option	The Third Option	Thomas Fürhapter	male	2017	Austria	Documentary	78	Prenatal diagnostics	Medical ethics
2018	summer term 2018	2018-06-21	in-person	The Immortal Life Of Henrietta Lacks	The Immortal Life Of Henrietta Lacks	George Costello Wolfe	male	2017	United States of America	Feature film	93	HeLa cells	Biology	Pharmacology and toxicology
2018	winter term 2018/2019	2018-10-30	in-person	Code Black	Code Black	Ryan McGarry	male	2013	United States of America	Documentary	81	Emergency room	Emergency medicine
2018	winter term 2018/2019	2018-12-05	in-person	trustWHO	trustWHO	Lilian Franck	female	2018	Germany, Austria	Documentary	85	World Health Organization	Political science	Public health	Medical didactics
2018	winter term 2018/2019	2018-12-18	in-person	4 Könige	4 Kings	Theresa von Eltz	female	2015	Germany	Feature film	98	Adolescent psychiatry	unknown
2019	winter term 2018/2019	2019-01-15	in-person	Femmefille	FEMMEfille	Kiki Allgeier	female	2014	Germany	Documentary	87	Anorexia nervosa	Psychology	Child and adolescent psychiatry
2019	summer term 2019	2019-05-07	in-person	#Female Pleasure	#Female Pleasure	Barbara Miller	female	2018	Switzerland, Germany	Documentary	97	Sexuality and self-determination	Philosophy	Psychology	Gender studies
2019	summer term 2019	2019-05-29	in-person	Soshite chichi ni naru	Like Father, Like Son	Hirokazu Koreeda	male	2013	Japan	Feature film	120	Adoption	Psychology	Person with lived experience	Person with lived experience
2019	summer term 2019	2019-07-09	in-person	Der marktgerechte Patient	The market-orientated patient	Leslie Franke, Herdolor Lorenz	female, male	2018	Germany	Documentary	82	Healthcare system	Health economics	Medical ethics	Nursing
2019	winter term 2019/2020	2019-10-23	in-person	Vessel	Vessel	Diana Whitten	female	2014	United States of America, Tanzania, Spain, Portugal, Poland, Pakistan, Netherlands, Ireland, Indonesia, Ecuador	Documentary	90	Abortion	Medical doctor	Social pedagogy, social work
2019	winter term 2019/2020	2019-11-12	in-person	XXY	XXY	Lucía Puenzo	female	2007	Argentinia	Feature film	87	Intersexuality	Paediatrics	Person with lived experience	Person with lived experience
2019	winter term 2019/2020	2019-12-03	in-person	Shame	Shame	Steve McQueen	male	2011	United Kingdom	Feature film	100	Sex addiction	Neurology	Alternative practitioner	Psychology
2020	winter term 2019/2020	2020-01-14	in-person	Trashed	Trashed	Candida Brady	female	2012	United States of America	Documentary	98	Environmental pollution	Anaesthesia	Medical student	Medical student
2020	summer term 2020	2020-06-10	online	Wir ticken anders – Leben mit Tourette	We tick differently – living with Tourette's	37 Grad, ZDF	unknown	2020	Germany	Documentary	30	Tourette syndrome	Psychiatry	Person with lived experience
2020	summer term 2020	2020-06-25	online	Ich sterbe, wie ich will	I die the way I want	37 Grad, ZDF	unknown	2020	Germany	Documentary	30	Euthanasia	Palliative medicine	Medical ethics	Law
2020	summer term 2020	2020-07-14	online	Verliebt, verlobt, verprügelt – Gewalt gegen Frauen	In love, engaged, beaten up – violence against women	Daniela Agostini	female	2019	Germany	Documentary	45	Domestic violence	Social pedagogy, social work	Forensic medicine
2020	winter term 2020/2021	2020-11-25	online	Systemsprenger	System Crasher	Nora Fingscheidt	female	2019	Germany	Feature film	120	System crasher	Child and adolescent psychiatry	Psychology
2021	summer term 2021	2021-04-28	online	Wüstenblume	Desert Flower	Sherry Hormann	female	2009	Germany, Austria, France	Feature film	121	Female genital mutilation	Person with lived experience	unknown	Gynaecology and obstetrics
2021	winter term 2021/2022	2021-12-14	in-person	Lost in Face – Die Welt mit Carlottas Augen	Lost in Face	Valentin Riedl	male	2021	Germany	Documentary	81	Prosopagnosia	Film direction	Person with lived experience
2022	summer term 2022	2022-05-10	in-person	The Father	The Father	Florian Zeller	male	2020	United Kingdom	Feature film	98	Dementia	Biology	Social pedagogy, social work	Relative
2022	summer term 2022	2022-05-31	in-person	Homöopathie unwiderlegt?	Homeopathy Unrefuted?	Erik Lemke	male	2021	Germany	Documentary	86	Homeopathy	Medical didactics	Pharmacology and toxicology	Paediatrics
2022	summer term 2022	2022-06-21	in-person	The Miseducation of Cameron Post	The Miseducation of Cameron Post	Desiree Akhavan	female	2018	United States of America, United Kingdom	Feature film	90	Conversion therapy	Law	Person with lived experience
2022	winter term 2022/2023	2022-10-24	in-person	Druk	Another Round	Thomas Vinterberg	male	2021	Denmark, Sweden, Netherlands	Feature film	116	Alcohol	Person with lived experience	Pharmacology and toxicology
2022	winter term 2022/2023	2022-11-15	in-person	Das Fieber	The Fever	Katharina Weingartner	female	2019	Austria, Germany, Switzerland	Documentary	99	Malaria	Tropical medicine	Tropical medicine
2023	winter term 2022/2023	2023-01-10	in-person	Tout s’est bien passé	Everything Went Fine	François Ozon	male	2021	France	Feature film	113	Euthanasia	Psychiatry	Palliative medicine	Law	Medical ethics
2023	summer term 2023	2023-05-09	in-person	Das weiße Rauschen	The White Sound	Hans Weingartner	male	2001	Germany	Feature film	106	Schizophrenia	Psychiatry	Social pedagogy, social work	Person with lived experience
2023	summer term 2023	2023-06-20	in-person	Beautiful Boy	Beautiful Boy	Felix Van Groeningen	male	2018	United States of America	Feature film	121	Drug addiction	Psychiatry	Social pedagogy, social work	Person with lived experience
2023	summer term 2023	2023-07-05	in-person	Nebel im August	Fog in August	Kai Wessel	male	2016	Germany, Austria	Feature film	126	Medicine under National Socialism	Psychiatry	Psychiatry	Relative
2023	summer term 2023	2023-07-22	in-person	Intouchables	The Intouchables	Olivier Nakache, Éric Toledano	male, male	2011	France	Feature film	112	Humour in medicine	Palliative medicine	Acting
2023	winter term 2023/2024	2023-10-24	in-person	Everything Everywhere All At Once	Everything Everywhere All At Once	Daniel Kwan, Daniel Scheinert	male, male	2022	United States of America	Feature film	139	Depression	Psychiatry	Psychology
2023	winter term 2023/2024	2023-11-28	in-person	L’événement	Happening	Audrey Diwan	female	2022	France	Feature film	100	Abortion	Medical doctor	Medical ethics	Social pedagogy, social work
2023	winter term 2023/2024	2023-12-12	in-person	The Peanut Butter Falcon	The Peanut Butter Falcon	Tyler Nilson, Michael Schwartz	male, male	2019	United States of America	Feature film	98	Disability and inclusion	Pedagogy	Paediatrics	Relative	Social pedagogy, social work
2024	winter term 2023/2024	2024-01-23	in-person	The Whale	The Whale	Darren Aronofsky	male	2022	United States of America	Feature film	117	Obesity	Cardiology	Person with lived experience	Person with lived experience
