# Supplementary material for: Cinemeducation: a descriptive mixed-methods analysis of perspectives in a medical humanities course
Source: Med Educ Online. 2025 Nov 18;30(1):2579077. doi: 10.1080/10872981.2025.2579077 (PMC12632234; doi:10.1080/10872981.2025.2579077)
Supplement: Supplementary Material — Supplementary File 1 Translations.xlsx [file ZMEO_A_2579077_SM3763.xlsx]

## Sheet: Translation Profession
Translation of guest group/profession
Gästegruppe (German)	Guest group (English)
Betroffene Person	Person with lived experience
Psychologie	Psychology
Sozialpädagogik, Soziale Arbeit	Social pedagogy, social work
Psychiatrie	Psychiatry
Pädiatrie	Paediatrics
Neurologie	Neurology
Angehöriger	Relative
Pflege	Nursing
Gynäkologie und Geburtshilfe	Gynaecology and obstetrics
Palliativmedizin	Palliative medicine
Medizinethik	Medical ethics
Allgemeinmedizin	Family medicine
Kinder- und Jugendpsychiatrie	Child and adolescent psychiatry
Medizindidaktik	Medical didactics
Tropenmedizin	Tropical medicine
Pharmakologie und Toxikologie	Pharmacology and toxicology
Urologie	Urology
Hämatologie und Onkologie	Haematology and oncology
Biologie	Biology
Forensische Psychiatrie	Forensic psychiatry
Humanmedizinstudent	Medical student
Jura	Law
Anästhesie	Anaesthesia
Psychosomatik	Psychosomatic
Philosophie	Philosophy
Filmregie	Film direction
Pädagogik	Pedagogy
Praktischer Arzt (kein Facharzt)	Medical doctor
Kardiologie	Kardology
Transplantationschirurgie	Transplantation surgery
Chirurgie	Surgery
Virologie	Virology
Gehörlosen- und Schwerhörigenpädagogik	Pedagogy for the deaf and hearing impaired
Viszeralchirurgie	Visceral surgery
Verwaltungswissenschaften	Administrative sciences
Epidemiologie	Epidemiology
Gefäßchirurgie	Vascular surgery
Diätassistenz	Dietary assistance
Filmproduktion	Film production
Rechtsmedizin	Forensic medicine
Heilpraktiker	Alternative practitioner
Beamter	Civil servant
Hörbuchsprecher	Audiobook speaker
Augenheilkunde	Ophthalmology
Gastroenterologie	Gastroenterology
Endokrinologie	Endocrinology
Diabetologie	Diabetology
Public Health	Public health
Pharmaindustrie	Pharmaceutical industry
Schauspiel	Acting
Gender Studies	Gender studies
Gesundheitsökonomie	Health economics
Germanistik	German studies
Arbeitsmedizin	Occupational medicine
Physiotherapie	Physiotherapy
nicht bekannt	Not known
Politikwissenschaften	Political science
Notfallmedizin	Emergency medicine
Orthopädietechnik	Orthopaedic technology

## Sheet: Translation Institution
Translation of institution
Institution (German original)	Institution (English)
LMU Klinikum	LMU University Hospital
Ludwig-Maximilians-Universität München	Ludwig-Maximilians-University Munich
Praxis	Practice
Klinikum rechts der Isar	TUM University Hospital rechts der Isar
pro familia Deutsche Gesellschaft für Familienplanung, Sexualpädagogik und Sexualberatung e. V.	pro familia German society for family planning, sex education and sexual counselling e. V.
Segelrebellen gemeinnützige UG	Sailing rebels non-profit UG
Münchner AIDS-Hilfe	Munich AIDS aid
Chirurgische Klinik München-Bogenhausen	Surgical Clinic Munich-Bogenhausen
Health for Future	Health for Future
Deutsche Gesellschaft für Tansidentität und Intersexualität	German Society for Tansidentity and Intersexuality
TransMann e. V.	TransMann e. V.
Self-help group for adopted adults	Self-help group for adopted adults
Deutsche Adipositas Allianz	German Obesity Alliance
VivaTS München e. V.	VivaTS Munich e. V.
Ärzte ohne Grenzen	Doctors without borders
Bayerischer Blinden- und Sehbehindertenbund e.V.	Bavarian Association for the Blind and Visually Impaired
Jugendvollzugsanstalt	Juvenile detention centre
Orthobruns GmbH	Orthobruns GmbH
KinderschutzZentrum München	Munich child protection centre
SOLWODI e. V.	SOLWODI e. V.
Geneva Graduate Institute	Geneva Graduate Institute
NALA e. V.	NALA e. V.
Genzyme GmbH	Genzyme GmbH
Roxy Film	Roxy Film
Deutsches Katholisches Blindenwerk	German catholic association for the blind
EU-Arbeitsgruppe Menschen mit Demenz	EU working group for people with dementia
Deutsche Stiftung Patientenschutz	German Foundation for Patient Protection
Stiftung Ambulantes Kinderhospiz München	Munich outpatient children's hospice foundation
Deutsche Blindenhörbücherei	German library for the blind
Adipositas- und Metabolische Chirurgie WolfartKlinik München-Gräfelfing	Obesity and Metabolic Surgery Wolfart Clinic Munich-Gräfelfing
Café 104 – Bayerischer Flüchtlingsrat	Café 104 – Bavarian refugee council
Ärzte der Welt	Doctors of the World
Deutsche Stiftung Organtransplantation	German Organ Transplantation Foundation
Klinikum Schwabing	Schwabing Hospital
Deutsche Gesellschaft für Muskelkranke e. V.	German Society for Muscle Diseases
Klinik Taufkirchen	Taufkirchen Clinic
Universitätsklinikum Marburg	Marburg University Hospital
Allgemeiner Vollzugsdienst	General enforcement service
International Pompe Association	Glycogenosis Germany self-help group, International Pompe Association
München Klinik Harlaching	Munich Harlaching Clinic
KlinikClowns Bayern e. V.	ClinicClowns Bavaria e. V.
Münchner Freiwilligen - Wir helfen e. V.	Munich Volunteers - We help e. V.
Helmholtz Munich	Helmholtz Munich
Nana – Recover Your Smile e. V.	Nana – Recover Your Smile e. V.
International Pompe Association	International Pompe Association
Verwaiste Eltern und trauernde Geschwister München e. V.	Orphaned Parents and Grieving Siblings Munich e. V.
Ärzte der Welt	Doctors of the world
Universities Allied for Essential Medicines	Universities Allied for Essential Medicines
Psychotherapeutische Fachambulanzen für Gewalt- und Sexualstraftäter	Psychotherapeutic outpatient clinics for violent and sexual offenders
Condrobs e. V.	Condrobs e. V.
Krankenhaus Barmherzige Brüder	Brothers of mercy Hospital
Frauenhilfe München	Women's aid Munich
Down-Kind e. V.	Down child e. V.
ebz München	ebz Munich
Ärztlicher Arbeitskreis Rauchen und Gesundheit e. V.	Medical working group smoking and health e. V.
Therapie-Centrum für Essstörungen, Klinikum Dritter Orden München	Therapy centre for eating disorders, Hospital Third Order Munich
Gedenkinitiative für die „Euthanasie“-Opfer	Memorial initiative for the victims of "euthanasia"
Hochschule Fresenius München	Fresenius University of Applied Sciences Munich
diversity München	diversity Munich
Münchner Alzheimer Gesellschaft	Munich Alzheimer Society
Universität Augsburg	University of Augsburg
kbo Kinderzentrum München	kbo Children's Centre Munich
Wildwasser München e. V.	Wildwasser Munich e. V.
Law firm	Law firm
Frauennotruf München	Women's helpline Munich
AG FIDE e. V.	AG FIDE e. V.
Verein BiB e. V.	Association BiB e. V.

## Sheet: Translation Topic
Translation of topics
Thema (German)	Topic (English)
Sterbehilfe	Euthanasia
Krebs	Cancer
Sterbehilfe	Euthanasia
Organtransplantation	Organ transplantation
Locked-In-Syndrom	Locked-in syndrome
Tod	Death
Demenz	Dementia
postpartale Depression	Postpartum depression
US-amerikanisches Gesundheitssystem	US healthcare system
Schwangerschaftsabbruch	Abortion
Blindheit	Blindness
Intersexualität	Intersexuality
Medikamententests in Afrika	Drug testing in Africa
Stammzelltransplantation	Stem cell transplantation
Sexualstraftäter	Sex offenders
Ärzte ohne Grenzen	Doctors without borders
Organtransplantation	Organ transplantation
Gilles-de-la-Tourette-Syndrom	Tourette syndrome
Spiritual Care	Spiritual Care
Drogenabhängigkeit	Drug addiction
Rauchen	Smoking
Bandengewalt	Gang violence
Blindheit	Blindness
Erinnerungen	Memories
medizinische Versorgung ohne Krankenversicherung	Medical care without health insurance
Down-Syndrom	Down syndrome
Homosexualität	Homosexuality
Gehörlosigkeit	Deafness
Tetraplegie	Quadriplegia
Fast Food	Fast food
Tod	Death
Hirntumor	Brain tumour
Teenagerschwangerschaft	Teenage pregnancy
HIV, AIDS	HIV, AIDS
Transidentität	Transidentity
Amputation	Amputation
Pädophilie	Paedophilia
Allgemeinmedizin	Family medicine
Entwicklungshilfe	Development aid
Umgang mit Krankheiten, Behinderungen und Einschränkungen aus Kindersicht	Dealing with illnesses, disabilities and limitations from a child's perspective
Zugang zu Medikamenten	Access to medication
Psycho-Onkologie bei palliativen Tumorpatienten im Kinder- und Jugendlichenalter	Psycho-oncology for palliative tumour patients in children and adolescents
Ärzte ohne Grenzen	Doctors without borders
Leihmutterschaft	Surrogacy
Stigmatisierung der Psychiatry	Stigmatisation of psychiatry
Koma	Coma
Amyotrophe Lateralsklerose	Amyotrophic lateral sclerosis
LGBT in Afrika	LGBT in Africa
Segelrebellen	Sailing rebels
Demenz	Dementia
Morbus Pompe	Pompe disease
Drogenabhängigkeit	Drug addiction
sexueller Missbrauch	Sexual abuse
Organtransplantation	Organ transplantation
seltene Erkrankungen	Rare diseases
Ebola	Ebola
Stammzelltransplantation	Stem cell transplantation
Transidentität	Transidentity
Schwangerschaftsabbruch	Abortion
Sexualität und Selbstbestimmung	Sexuality and self-determination
Adipositas	Obesity
Checklisten	Checklists
Blindheit	Blindness
Migration	Migration
HIV, AIDS	HIV, AIDS
Justizvollzuganstalt	Prison
Professionalität	Professionalism
Multiple Sklerose	Multiple sclerosis
Organtransplantation	Organ transplantation
Zucker	Sugar
Pränataldiagnostik	Prenatal diagnostics
HeLa-Zellen	HeLa cells
Notaufnahme	Emergency room
Weltgesundheitsorganisation	World Health Organization
JugendPsychiatry	Adolescent psychiatry
Anorexia nervosa	Anorexia nervosa
Sexualität und Selbstbestimmung	Sexuality and self-determination
Adoption	Adoption
Gesundheitssystem	Healthcare system
Schwangerschaftsabbruch	Abortion
Intersexualität	Intersexuality
Sexsucht	Sex addiction
Umweltverschmutzung	Environmental pollution
Gilles-de-la-Tourette-Syndrom	Tourette syndrome
Sterbehilfe	Euthanasia
Häusliche Gewalt	Domestic violence
Systemsprenger	System crasher
Weibliche Genitalverstümmelung	Female genital mutilation
Prosopagnosie	Prosopagnosia
Demenz	Dementia
Homöopathie	Homeopathy
Konversionstherapie	Conversion therapy
Alkohol	Alcohol
Malaria	Malaria
Sterbehilfe	Euthanasia
Schizophrenie	Schizophrenia
Drogenabhängigkeit	Drug addiction
Medizin im Nationalsozialismus	Medicine under National Socialism
Humor in der Medizin	Humour in medicine
Depression	Depression
Schwangerschaftsabbruch	Abortion
Behinderung und Inklusion	Disability and inclusion
Adipositas	Obesity

## Sheet: Translation Film titles
Translation of film titles
German film title	Film title in original language	English film title
Das Meer in mir	Mar a dentro	The Sea Inside
Die Zeit die bleibt	Le temps qui reste	Time to Leave
Das Meer in mir	Mar a dentro	The Sea Inside
Coma	Coma	Coma
Schmetterlinge und Taucherglocke	Le scaphandre et le papillon	The Diving Bell and the Butterfly
Knockin’ on Heaven’s Door	Knockin’ on Heaven’s Door	Knockin’ on Heaven’s Door
An Ihrer Seite	Away from Her	Away from Her
Das Fremde in mir	Das Fremde in mir	The Stranger in Me
Sicko	Sicko	Sicko
4 Monate, 3 Wochen und 2 Tage	4 luni, 3 săptămâni și 2 zile	4 Months, 3 Weeks and 2 Days
Erbsen auf halb 6	Erbsen auf halb 6	Peas at 5:30
XXY	XXY	XXY
Der ewige Gärtner	The Constant Gardener	The Constant Gardener
Beim Leben meiner Schwester	My Sister’s Keeper	My Sister’s Keeper
Adams Äpfel	Adams æbler	Adam's Apples
Living in Emergency	Living in Emergency: Stories of Doctors Without Borders	Living in Emergency: Stories of Doctors Without Borders
Das Herz von Jenin	Das Herz von Jenin	The Heart of Jenin
Vincent will Meer	Vincent will Meer	Vincent Wants to Sea
Million Dollar Baby	Million Dollar Baby	Million Dollar Baby
Requiem for a Dream	Requiem for a Dream	Requiem for a Dream
Thank You for Smoking	Thank You for Smoking	Thank You for Smoking
Dr. Alemán	Dr. Alemán	Dr. Alemán
Stadt der Blinden	Ensaio sobre a cegueira	Blindness
Vergiss mein nicht!	Eternal Sunshine of the Spotless Mind	Eternal Sunshine of the Spotless Mind
Biutiful	Biutiful	Biutiful
Me too – Wer will schon normal sein?	Yo, también	Me Too
Milk	Milk	Milk
Jenseits der Stille	Jenseits der Stille	Beyond Silence
Ziemlich beste Freunde	Intouchables	The Intouchables
Super Size Me	Super Size Me	Super Size Me
Liebe	Amour	Amour
50/50 – Freunde fürs (Über)Leben	50/50	50/50
Juno	Juno	Juno
Same Same But Different	Same Same But Different	Same Same But Different
I Am a Woman Now	I Am a Woman Now	I Am a Woman Now
Der Geschmack von Rost und Knochen	De rouille et d’os	Rust and Bone
Outing	Outing	Outing
Am Puls der Hausärzte – Stéphane & Franziska	Du côté des médecins – Stéphane & Franziska	At The Doctor's Side – Stéphane & Franziska
In einer besseren Welt	Hævnen	In a Better World
Same But Different	Same But Different	Same But Different
Fire In The Blood	Fire In The Blood	Fire In The Blood
Das Schicksal ist ein mieser Verräter	The Fault In Our Stars	The Fault In Our Stars
Living In Emergency	Living in Emergency: Stories of Doctors Without Borders	Living in Emergency: Stories of Doctors Without Borders
Monsoon Baby	Monsoon Baby	Monsoon Baby
Einer flog über das Kuckucksnest	One Flew Over The Cuckoo’s Nest	One Flew Over The Cuckoo’s Nest
Sprich mit ihr	Hable con ella	Talk to Her
Hin und weg	Hin und weg	Tour de Force
Born This Way	Born This Way	Born This Way
Einfach normal sein	Einfach normal sein	Simply being normal
Still Alice – Mein Leben ohne Gestern	Still Alice	Still Alice
Ausnahmesituation	Extraordinary Measures	Extraordinary Measures
Requiem For A Dream	Requiem For A Dream	Requiem For A Dream
Precious – Das Leben ist kostbar	Precious	Precious
Schwarzmarkt Organhandel	Tales From the Organ Trade	Tales From the Organ Trade
Der Arzt, der um die Ecke denkt	Der Arzt, der um die Ecke denkt	The doctor who thinks around the corner
Ebola: The Doctor’s Story	Ebola: The Doctor’s Story	Ebola: The Doctor’s Story
Seelenvögel	Seelenvögel	Soul Birds
The Danish Girl	The Danish Girl	The Danish Girl
24 Wochen	24 Wochen	24 Weeks
Kinsey – Die Wahrheit über Sex	Kinsey	Kinsey
Obesity: The Post Mortem	Obesity: The Post Mortem	Obesity: The Post Mortem
The Checklist Effect	The Checklist Effect	The Checklist Effect
Im Dunkeln sehen – Notizen eines Blinden	Notes on Blindness	Notes on Blindness
Im Sprechzimmer	La Permanence	On Call
Dallas Buyers Club	Dallas Buyers Club	Dallas Buyers Club
Picco	Picco	Picco
Das unbekannte Mädchen	La fille inconnu	The Unknown Girl
Multiple Schicksale	Multiple Schicksale – Vom Kampf um den eigenen Körper	Multiple Fates – About the Struggle with One's Own Body
The Kindness Of Strangers	The Kindness Of Strangers	The Kindness Of Strangers
Die Große Zuckerlüge	Sugar Coated	Sugar Coated
Die Dritte Option	Die Dritte Option	The Third Option
The Immortal Life Of Henrietta Lacks	The Immortal Life Of Henrietta Lacks	The Immortal Life Of Henrietta Lacks
Code Black	Code Black	Code Black
trustWHO	trustWHO	trustWHO
4 Könige	4 Könige	4 Kings
Seht mich verschwinden	Femmefille	FEMMEfille
#Female Pleasure	#Female Pleasure	#Female Pleasure
Like Father, Like Son	Soshite chichi ni naru	Like Father, Like Son
Der marktgerechte Patient	Der marktgerechte Patient	The market-orientated patient
Vessel	Vessel	Vessel
XXY	XXY	XXY
Shame	Shame	Shame
Trashed	Trashed	Trashed
Wir ticken anders – Leben mit Tourette	Wir ticken anders – Leben mit Tourette	We tick differently – living with Tourette's
Ich sterbe, wie ich will	Ich sterbe, wie ich will	I die the way I want
Verliebt, verlobt, verprügelt – Gewalt gegen Frauen	Verliebt, verlobt, verprügelt – Gewalt gegen Frauen	In love, engaged, beaten up – violence against women
Systemsprenger	Systemsprenger	System Crasher
Wüstenblume	Wüstenblume	Desert Flower
Lost in Face – Die Welt mit Carlottas Augen	Lost in Face – Die Welt mit Carlottas Augen	Lost in Face
The Father	The Father	The Father
Homöopathie unwiderlegt?	Homöopathie unwiderlegt?	Homeopathy Unrefuted?
The Miseducation of Cameron Post	The Miseducation of Cameron Post	The Miseducation of Cameron Post
Der Rausch	Druk	Another Round
Das Fieber	Das Fieber	The Fever
Alles ist gut gegangen	Tout s’est bien passé	Everything Went Fine
Das weiße Rauschen	Das weiße Rauschen	The White Sound
Beautiful Boy	Beautiful Boy	Beautiful Boy
Nebel im August	Nebel im August	Fog in August
Ziemlich beste Freunde	Intouchables	The Intouchables
Everything Everywhere All At Once	Everything Everywhere All At Once	Everything Everywhere All At Once
Das Ereignis	L’événement	Happening
The Peanut Butter Falcon	The Peanut Butter Falcon	The Peanut Butter Falcon
The Whale	The Whale	The Whale
