# Supplementary material for: Cinemeducation: a descriptive mixed-methods analysis of perspectives in a medical humanities course
Source: Med Educ Online. 2025 Nov 18;30(1):2579077. doi: 10.1080/10872981.2025.2579077 (PMC12632234; doi:10.1080/10872981.2025.2579077)
Supplement: Supplementary Material — Supplementary File 2 Topics of the M23C.xlsx [file ZMEO_A_2579077_SM3762.xlsx]

## Sheet: Topics of the M23 Cinema
Topic	Total
Organ transplantation	4
Abortion	4
Assisted dying	4
Dementia	3
Blindness	3
Drug addiction	3
Sexuality and self-determination	2
Transidentity	2
Intersexuality	2
Obesity	2
Stem cell transplantation	2
Death	2
Doctors without borders	2
HIV, AIDS	2
Tourette syndrome	2
Migration	1
Sex addiction	1
Prison	1
Amputation	1
Sugar	1
Depression	1
Paedophilia	1
Development aid	1
Quadriplegia	1
Disability and inclusion	1
Smoking	1
Amyotrophic lateral sclerosis	1
Deafness	1
Domestic violence	1
Checklists	1
Down syndrome	1
Postpartum depression	1
Anorexia nervosa	1
Prosopagnosia	1
Drug testing in Africa	1
Sailing rebels	1
Ebola	1
Sexual abuse	1
Emergency room	1
Conversion therapy	1
Environmental pollution	1
System crasher	1
Adoption	1
US healthcare system	1
Fast food	1
Multiple sclerosis	1
Female genital mutilation	1
Access to medication	1
Gang violence	1
Pompe disease	1
Family medicine	1
Prenatal diagnostics	1
Healthcare system	1
Professionalism	1
HeLa cells	1
Psycho-oncology for palliative tumour patients in children and adolescents	1
Brain tumour	1
Rare diseases	1
Homeopathy	1
Schizophrenia	1
Homosexuality	1
Sex offenders	1
World Health Organization	1
Coma	1
Adolescent psychiatry	1
Spiritual Care	1
LGBT in Africa	1
Stigmatisation of psychiatry	1
Locked-in syndrome	1
Surrogacy	1
Malaria	1
Teenage pregnancy	1
Medical care without health insurance	1
Dealing with illnesses, disabilities and limitations from a child's perspective	1
Medicine under National Socialism	1
Alcohol	1
Memories	1
Cancer	1
Humour in medicine	1
Total	103
