# Supplementary material for: Cinemeducation: a descriptive mixed-methods analysis of perspectives in a medical humanities course
Source: Med Educ Online. 2025 Nov 18;30(1):2579077. doi: 10.1080/10872981.2025.2579077 (PMC12632234; doi:10.1080/10872981.2025.2579077)
Supplement: Supplementary Material — Supplementary File 6 Guests institution by gender.xlsx [file ZMEO_A_2579077_SM3760.xlsx]

## Sheet: Guests' institution by gender
Institution	Gender
	male	female	diverse			Total
			trans	intersex	unknown
LMU University Hospital	61	33				94
Private individual	9	8	1			18
Ludwig-Maximilians-University Munich	11	4				15
Practice	7	7				14
TUM University Hospital rechts der Isar	5	1				6
pro familia German society for family planning, sex education and sexual counselling e. V.		4				4
Munich AIDS aid	1	2				3
Sailing rebels	1	2				3
Doctors of the world	1	1				2
Condrobs e. V.		2				2
Health for Future		2				2
German Obesity Alliance	1	1				2
International Pompe Association	2					2
Selbsthilfegruppe Adoptierte Erwachsene	1	1				2
Juvenile detention centre		2				2
Surgical Clinic Munich-Bogenhausen	2					2
TransMann e. V.			2			2
Bavarian Association for the Blind and Visually Impaired		2				2
VivaTS Munich e. V.			2			2
Law firm	1	1				2
German Society for Tansidentity and Intersexuality				2		2
EU working group for people with dementia		1				1
Munich outpatient children's hospice foundation		1				1
Taufkirchen Clinic	1					1
German Foundation for Patient Protection	1					1
Orphaned Parents and Grieving Siblings Munich e. V.		1				1
German library for the blind	1					1
Schwabing Hospital	1					1
ClinicClowns Bavaria e. V.		1				1
Universities Allied for Essential Medicines	1					1
German Organ Transplantation Foundation	1					1
NALA e. V.		1				1
German Society for Muscle Diseases		1				1
ebz Munich	1					1
Roxy Film		1				1
SOLWODI e.V.		1				1
Brothers of mercy Hospital	1					1
Geneva Graduate Institute		1				1
Helmholtz Munich	1					1
German catholic association for the blind		1				1
diversity Munich		1				1
Munich Volunteers - We help e. V.		1				1
Café 104 – Bavarian refugee council		1				1
Nana – Recover Your Smile e. V.		1				1
kbo Children's Centre Munich		1				1
Orthobruns GmbH	1					1
unknown					1	1
Association BiB e. V.	1					1
Doctors without borders		1				1
Psychotherapeutic outpatient clinics for violent and sexual offenders	1					1
Women's aid Munich		1				1
Filmcasino Gauting	1					1
Doctors Without Borders e. V.		1				1
Fresenius University of Applied Sciences Munich	1					1
Medical working group smoking and health e. V.	1					1
General enforcement service	1					1
Memorial initiative for the victims of "euthanasia"		1				1
Therapy centre for eating disorders, Hospital Third Order Munich		1				1
Down child e. V.	1					1
Genzyme GmbH	1					1
Munich Alzheimer Society		1				1
University of Augsburg	1					1
Munich child protection centre	1					1
Munich Harlaching Clinic	1					1
Wildwasser Munich e. V.		1				1
Adipositas- und Metabolische Surgery WolfartKlinik München-Gräfelfing	1					1
Women's helpline Munich		1				1
AG FIDE e. V.	1					1
Marburg University Hospital	1					1
Total	127	96	5	2	1	231
			8
