# Supplementary material for: Cinemeducation: a descriptive mixed-methods analysis of perspectives in a medical humanities course
Source: Med Educ Online. 2025 Nov 18;30(1):2579077. doi: 10.1080/10872981.2025.2579077 (PMC12632234; doi:10.1080/10872981.2025.2579077)
Supplement: Supplementary Material — Supplementary File 4 Production countries.xlsx [file ZMEO_A_2579077_SM3759.xlsx]

## Sheet: Production by region
Film title in original language	English film title	Director	Director's gender	Year	Film category	Production country	Europe	North America	Central America and the Caribbean, South America	Asia	Sub-Saharan Africa	Middle East, North Africa, and Greater Arabia	Australia and Oceania	LMIC	HIC	DACH	Western countries	Global North	Global South
Mar a dentro	The Sea Inside	Alejandro Amenábar	male	2004	Feature film	Spain, France, Italy	1	0	0	0	0	0	0	0	1	0	1	1	0
Le temps qui reste	Time to Leave	François Ozon	male	2005	Feature film	France	1	0	0	0	0	0	0	0	1	0	1	1	0
Mar a dentro	The Sea Inside	Alejandro Amenábar	male	2004	Feature film	Spain, France, Italy	1	0	0	0	0	0	0	0	1	0	1	1	0
Coma	Coma	Michael Crichton	male	1978	Feature film	United States of America	0	1	0	0	0	0	0	0	1	0	1	1	0
Le scaphandre et le papillon	The Diving Bell and the Butterfly	Julian Schnabel	male	2007	Feature film	France	1	0	0	0	0	0	0	0	1	0	1	1	0
Knockin’ on Heaven’s Door	Knockin’ on Heaven’s Door	Thomas Jahn	male	1997	Feature film	Germany	1	0	0	0	0	0	0	0	1	1	1	1	0
Away from Her	Away from Her	Sarah Polley	female	2006	Feature film	Canada	0	1	0	0	0	0	0	0	1	0	1	1	0
Das Fremde in mir	The Stranger in Me	Emily Atef	female	2008	Feature film	Germany	1	0	0	0	0	0	0	0	1	1	1	1	0
Sicko	Sicko	Michael Moore	male	2007	Documentary	United States of America	0	1	0	0	0	0	0	0	1	0	1	1	0
4 luni, 3 săptămâni și 2 zile	4 Months, 3 Weeks and 2 Days	Cristian Mungiu	male	2007	Feature film	Romania	1	0	0	0	0	0	0	0	1	0	0	1	0
Erbsen auf halb 6	Peas at 5:30	Lars Büchel	male	2004	Feature film	Germany	1	0	0	0	0	0	0	0	1	1	1	1	0
XXY	XXY	Lucía Puenzo	female	2007	Feature film	Argentinia	0	0	1	0	0	0	0	1	0	0	1	0	1
The Constant Gardener	The Constant Gardener	Fernando Meirelles	male	2005	Feature film	United Kingdom	1	0	0	0	0	0	0	0	1	0	1	1	0
My Sister’s Keeper	My Sister’s Keeper	Nick Cassavetes	male	2009	Feature film	United States of America	0	1	0	0	0	0	0	0	1	0	1	1	0
Adams æbler	Adam's Apples	Anders Thomas Jensen	male	2005	Feature film	Denmark	1	0	0	0	0	0	0	0	1	0	1	1	0
Living in Emergency: Stories of Doctors Without Borders	Living in Emergency: Stories of Doctors Without Borders	Mark N. Hopkins	male	2008	Documentary	United States of America	0	1	0	0	0	0	0	0	1	0	1	1	0
Das Herz von Jenin	The Heart of Jenin	Marcus Vetter, Leon Geller	male, male	2008	Documentary	Germany	1	0	0	0	0	0	0	0	1	1	1	1	0
Vincent will Meer	Vincent Wants to Sea	Ralf Huettner	male	2010	Feature film	Germany	1	0	0	0	0	0	0	0	1	1	1	1	0
Million Dollar Baby	Million Dollar Baby	Clint Eastwood	male	2004	Feature film	United States of America	0	1	0	0	0	0	0	0	1	0	1	1	0
Requiem for a Dream	Requiem for a Dream	Darren Arnofsky	male	2000	Feature film	United States of America	0	1	0	0	0	0	0	0	1	0	1	1	0
Thank You for Smoking	Thank You for Smoking	Jason Reitman	male	2005	Feature film	United States of America	0	1	0	0	0	0	0	0	1	0	1	1	0
Dr. Alemán	Dr. Alemán	Tom Schreiber	male	2008	Feature film	Germany	1	0	0	0	0	0	0	0	1	1	1	1	0
Ensaio sobre a cegueira	Blindness	José Saramago	male	1995	Novel	Portugal	1	0	0	0	0	0	0	0	1	0	1	1	0
Eternal Sunshine of the Spotless Mind	Eternal Sunshine of the Spotless Mind	Michel Gondry	male	2004	Feature film	United States of America	0	1	0	0	0	0	0	0	1	0	1	1	0
Biutiful	Biutiful	Alejandro González Iñárritu	male	2010	Feature film	Mexico, Spain	1	0	1	0	0	0	0	0	1	0	1	1	1
Yo, también	Me Too	Álvaro Pastor Gaspar, Antonio Naharro	male	2009	Feature film	Spain	1	0	0	0	0	0	0	0	1	0	1	1	0
Milk	Milk	Gus Van Sant	male	2008	Feature film	United States of America	0	1	0	0	0	0	0	0	1	0	1	1	0
Jenseits der Stille	Beyond Silence	Caroline Link	female	1996	Feature film	Germany	1	0	0	0	0	0	0	0	1	1	1	1	0
Intouchables	The Intouchables	Olivier Nakache, Éric Toledano	male, male	2011	Feature film	France	1	0	0	0	0	0	0	0	1	0	1	1	0
Super Size Me	Super Size Me	Morgan Spurlock	male	2004	Documentary	United States of America	0	1	0	0	0	0	0	0	1	0	1	1	0
Amour	Amour	Michael Haneke	male	2012	Feature film	France, Germany, Austria	1	0	0	0	0	0	0	0	1	1	1	1	0
50/50	50/50	Jonathan Levine	male	2011	Feature film	United States of America	0	1	0	0	0	0	0	0	1	0	1	1	0
Juno	Juno	Jason Reitman	male	2007	Feature film	United States of America, Canada	0	1	0	0	0	0	0	0	1	0	1	1	0
Same Same But Different	Same Same But Different	Detlev Buck	male	2009	Feature film	Germany	1	0	0	0	0	0	0	0	1	1	1	1	0
I Am a Woman Now	I Am a Woman Now	Michiel van Erp	male	2011	Documentary	Netherlands	1	0	0	0	0	0	0	0	1	0	1	1	0
De rouille et d’os	Rust and Bone	Jacques Audiard	male	2012	Feature film	France, Belgium	1	0	0	0	0	0	0	0	1	0	1	1	0
Outing	Outing	Sebastian Meise, Thomas Reider	male	2012	Documentary	Austria	1	0	0	0	0	0	0	0	1	1	1	1	0
Du côté des médecins – Stéphane & Franziska	At The Doctor's Side – Stéphane & Franziska	Sylviane Gindrat	female	2013	Documentary	Switzerland	1	0	0	0	0	0	0	0	1	1	1	1	0
Hævnen	In a Better World	Susanne Bier	female	2010	Feature film	Denmark	1	0	0	0	0	0	0	0	1	0	1	1	0
Same But Different	Same But Different	David Barnes	male	2013	Kurzfilm	United Kingdom	1	0	0	0	0	0	0	0	1	0	1	1	0
Fire In The Blood	Fire In The Blood	Dylan Mohan Gray	male	2012	Documentary	India	0	0	0	1	0	0	0	1	0	0	0	0	1
The Fault In Our Stars	The Fault In Our Stars	Josh Boone	male	2014	Feature film	United States of America	0	1	0	0	0	0	0	0	1	0	1	1	0
Living in Emergency: Stories of Doctors Without Borders	Living in Emergency: Stories of Doctors Without Borders	Mark N. Hopkins	male	2008	Documentary	United States of America	0	1	0	0	0	0	0	0	1	0	1	1	0
Monsoon Baby	Monsoon Baby	Andreas Kleinert	male	2014	Feature film	Germany	1	0	0	0	0	0	0	0	1	1	1	1	0
One Flew Over The Cuckoo’s Nest	One Flew Over The Cuckoo’s Nest	Miloš Forman	male	1975	Feature film	United States of America	0	1	0	0	0	0	0	0	1	0	1	1	0
Hable con ella	Talk to Her	Pedro Almodóvar	male	2002	Feature film	Spain	1	0	0	0	0	0	0	0	1	0	1	1	0
Hin und weg	Tour de Force	Christian Zübert	male	2014	Feature film	Germany	1	0	0	0	0	0	0	0	1	1	1	1	0
Born This Way	Born This Way	Shaun Kadlec, Deb Tullmann, Jamie Wolf	male, female, male	2013	Documentary	United States of America	0	1	0	0	0	0	0	0	1	0	1	1	0
Einfach normal sein	Simply being normal	Felix Julian Koch	male	2015	Documentary	Germany	1	0	0	0	0	0	0	0	1	1	1	1	0
Still Alice	Still Alice	Richard Glatzer, Wash Westmoreland	male, male	2014	Feature film	United States of America, France	1	1	0	0	0	0	0	0	1	0	1	1	0
Extraordinary Measures	Extraordinary Measures	Tom Vaughan	female	2010	Feature film	United States of America	0	1	0	0	0	0	0	0	1	0	1	1	0
Requiem For A Dream	Requiem For A Dream	Darren Aronofsky	female	2000	Feature film	United States of America	0	1	0	0	0	0	0	0	1	0	1	1	0
Precious	Precious	Lee Daniels	female	2009	Feature film	United States of America	0	1	0	0	0	0	0	0	1	0	1	1	0
Tales From the Organ Trade	Tales From the Organ Trade	Ric Esther Bienstock	female	2013	Documentary	Canada	0	1	0	0	0	0	0	0	1	0	1	1	0
Der Arzt, der um die Ecke denkt	The doctor who thinks around the corner	Jule Sommer, Udo Kilimann	female, male	2015	Documentary	Germany	1	0	0	0	0	0	0	0	1	1	1	1	0
Ebola: The Doctor’s Story	Ebola: The Doctor’s Story	Steven Grandison	female	2016	Documentary	United States of America	0	1	0	0	0	0	0	0	1	0	1	1	0
Seelenvögel	Soul Birds	Thomas Riedelsheimer	female	2009	Documentary	Germany	1	0	0	0	0	0	0	0	1	1	1	1	0
The Danish Girl	The Danish Girl	Tom Hooper	female	2015	Feature film	United States of America, United Kingdom	1	1	0	0	0	0	0	0	1	0	1	1	0
24 Wochen	24 Weeks	Anne Zohra Berrached	female	2016	Feature film	Germany	1	0	0	0	0	0	0	0	1	1	1	1	0
Kinsey	Kinsey	Bill Condon	male	2004	Feature film	United States of America, Germany	1	1	0	0	0	0	0	0	1	1	1	1	0
Obesity: The Post Mortem	Obesity: The Post Mortem	Melanie Archer	female	2016	Documentary	United Kingdom	1	0	0	0	0	0	0	0	1	0	1	1	0
The Checklist Effect	The Checklist Effect	Lauren Anders Brown	female	2016	Documentary	Haiti, United States of America, Uganda, Moldova, United Kingdom, Guatemala, Mongolia, Mexico	1	1	1	1	1	0	0	1	1	0	1	1	1
Notes on Blindness	Notes on Blindness	Pete Middleton, James Spinney	male, male	2016	Feature film	United Kingdom	1	0	0	0	0	0	0	0	1	0	1	1	0
La Permanence	On Call	Alice Diop	female	2016	Documentary	France	1	0	0	0	0	0	0	0	1	0	1	1	0
Dallas Buyers Club	Dallas Buyers Club	Jean-Marc Vallée	male	2013	Feature film	United States of America	0	1	0	0	0	0	0	0	1	0	1	1	0
Picco	Picco	Philip Koch	male	2010	Feature film	Germany	1	0	0	0	0	0	0	0	1	1	1	1	0
La fille inconnu	The Unknown Girl	Jean-Pierre Dardenne, Luc Dardenne	male, male	2016	Feature film	Belgium, France	1	0	0	0	0	0	0	0	1	0	1	1	0
Multiple Schicksale – Vom Kampf um den eigenen Körper	Multiple Fates – About the Struggle with One's Own Body	Jann Kessler	male	2016	Documentary	Switzerland	1	0	0	0	0	0	0	0	1	1	1	1	0
The Kindness Of Strangers	The Kindness Of Strangers	Maro Chermayeff	male	1998	Documentary	United States of America	0	1	0	0	0	0	0	0	1	0	1	1	0
Sugar Coated	Sugar Coated	Michèle Hozer	female	2015	Documentary	Canada	0	1	0	0	0	0	0	0	1	0	1	1	0
Die Dritte Option	The Third Option	Thomas Fürhapter	male	2017	Documentary	Austria	1	0	0	0	0	0	0	0	1	1	1	1	0
The Immortal Life Of Henrietta Lacks	The Immortal Life Of Henrietta Lacks	George Costello Wolfe	male	2017	Feature film	United States of America	0	1	0	0	0	0	0	0	1	0	1	1	0
Code Black	Code Black	Ryan McGarry	male	2013	Documentary	United States of America	0	1	0	0	0	0	0	0	1	0	1	1	0
trustWHO	trustWHO	Lilian Franck	female	2018	Documentary	Germany, Austria	1	0	0	0	0	0	0	0	1	1	1	1	0
4 Könige	4 Kings	Theresa von Eltz	female	2015	Feature film	Germany	1	0	0	0	0	0	0	0	1	1	1	1	0
Femmefille	FEMMEfille	Kiki Allgeier	female	2014	Documentary	Germany	1	0	0	0	0	0	0	0	1	1	1	1	0
#Female Pleasure	#Female Pleasure	Barbara Miller	female	2018	Documentary	Switzerland, Germany	1	0	0	0	0	0	0	0	1	1	1	1	0
Soshite chichi ni naru	Like Father, Like Son	Hirokazu Koreeda	male	2013	Feature film	Japan	0	0	0	1	0	0	0	0	1	0	0	1	0
Der marktgerechte Patient	The market-orientated patient	Leslie Franke, Herdolor Lorenz	female, male	2018	Documentary	Germany	1	0	0	0	0	0	0	0	1	1	1	1	0
Vessel	Vessel	Diana Whitten	female	2014	Documentary	United States of America, Tanzania, Spain, Portugal, Poland, Pakistan, Netherlands, Ireland, Indonesia, Ecuador	1	1	1	1	1	1	0	1	1	0	1	1	1
XXY	XXY	Lucía Puenzo	female	2007	Feature film	Argentinia	0	0	1	0	0	0	0	1	0	0	1	0	1
Shame	Shame	Steve McQueen	male	2011	Feature film	United Kingdom	1	0	0	0	0	0	0	0	1	0	1	1	0
Trashed	Trashed	Candida Brady	female	2012	Documentary	United States of America	0	1	0	0	0	0	0	0	1	0	1	1	0
Wir ticken anders – Leben mit Tourette	We tick differently – living with Tourette's	37 Grad, ZDF	unknown	2020	Documentary	Germany	1	0	0	0	0	0	0	0	1	1	1	1	0
Ich sterbe, wie ich will	I die the way I want	37 Grad, ZDF	unknown	2020	Documentary	Germany	1	0	0	0	0	0	0	0	1	1	1	1	0
Verliebt, verlobt, verprügelt – Gewalt gegen Frauen	In love, engaged, beaten up – violence against women	Daniela Agostini	female	2019	Documentary	Germany	1	0	0	0	0	0	0	0	1	1	1	1	0
Systemsprenger	System Crasher	Nora Fingscheidt	female	2019	Feature film	Germany	1	0	0	0	0	0	0	0	1	1	1	1	0
Wüstenblume	Desert Flower	Sherry Hormann	female	2009	Feature film	Germany, Austria, France	1	0	0	0	0	0	0	0	1	1	1	1	0
Lost in Face – Die Welt mit Carlottas Augen	Lost in Face	Valentin Riedl	male	2021	Documentary	Germany	1	0	0	0	0	0	0	0	1	1	1	1	0
The Father	The Father	Florian Zeller	male	2020	Feature film	United Kingdom	1	0	0	0	0	0	0	0	1	0	1	1	0
Homöopathie unwiderlegt?	Homeopathy Unrefuted?	Erik Lemke	male	2021	Documentary	Germany	1	0	0	0	0	0	0	0	1	1	1	1	0
The Miseducation of Cameron Post	The Miseducation of Cameron Post	Desiree Akhavan	female	2018	Feature film	United States of America, United Kingdom	1	1	0	0	0	0	0	0	1	0	1	1	0
Druk	Another Round	Thomas Vinterberg	male	2021	Feature film	Denmark, Sweden, Netherlands	1	0	0	0	0	0	0	0	1	0	1	1	0
Das Fieber	The Fever	Katharina Weingartner	female	2019	Documentary	Austria, Germany, Switzerland	1	0	0	0	0	0	0	0	1	1	1	1	0
Tout s’est bien passé	Everything Went Fine	François Ozon	male	2021	Feature film	France	1	0	0	0	0	0	0	0	1	0	1	1	0
Das weiße Rauschen	The White Sound	Hans Weingartner	male	2001	Feature film	Germany	1	0	0	0	0	0	0	0	1	1	1	1	0
Beautiful Boy	Beautiful Boy	Felix Van Groeningen	male	2018	Feature film	United States of America	0	1	0	0	0	0	0	0	1	0	1	1	0
Nebel im August	Fog in August	Kai Wessel	male	2016	Feature film	Germany, Austria	1	0	0	0	0	0	0	0	1	1	1	1	0
Intouchables	The Intouchables	Olivier Nakache, Éric Toledano	male, male	2011	Feature film	France	1	0	0	0	0	0	0	0	1	0	1	1	0
Everything Everywhere All At Once	Everything Everywhere All At Once	Daniel Kwan, Daniel Scheinert	male, male	2022	Feature film	United States of America	0	1	0	0	0	0	0	0	1	0	1	1	0
L’événement	Happening	Audrey Diwan	female	2022	Feature film	France	1	0	0	0	0	0	0	0	1	0	1	1	0
The Peanut Butter Falcon	The Peanut Butter Falcon	Tyler Nilson, Michael Schwartz	male, male	2019	Feature film	United States of America	0	1	0	0	0	0	0	0	1	0	1	1	0
The Whale	The Whale	Darren Aronofsky	male	2022	Feature film	United States of America	0	1	0	0	0	0	0	0	1	0	1	1	0
							Europe	North America	Central America and the Caribbean, South America	Asia	Sub-Saharan Africa	Middle East, North Africa, and Greater Arabia	Australia and Oceania	LMIC	HIC	DACH	Western countries	Global North	Global South
						Total films	66	38	5	4	2	1	0	5	99	36	99	99	6
						Total percentage of films	0.647059	0.372549	0.0490196	0.0392157	0.0196078	0.00980392	0	0.0490196	0.970588	0.352941	0.970588	0.970588	0.0588235

## Sheet: Production by country
(Co-)Production country	Sum of the films	Percentage (relative to 102 films)
United States of America	34	0.333333
Germany	31	0.303922
France	13	0.127451
United Kingdom	8	0.0784314
Austria	6	0.0588235
Spain	6	0.0588235
Canada	4	0.0392157
Switzerland	4	0.0392157
Denmark	3	0.0294118
Netherlands	3	0.0294118
Belgium	2	0.0196078
Portugal	2	0.0196078
Argentinia	2	0.0196078
Mexico	2	0.0196078
Italy	2	0.0196078
India	1	0.00980392
Japan	1	0.00980392
Sweden	1	0.00980392
Haiti	1	0.00980392
Romania	1	0.00980392
Irland	1	0.00980392
Tanzania	1	0.00980392
Poland	1	0.00980392
Pakistan	1	0.00980392
Indonesia	1	0.00980392
Ecuador	1	0.00980392
Uganda	1	0.00980392
Guatemala	1	0.00980392
Moldova	1	0.00980392
Mongolia	1	0.00980392
