# Supplementary material for: Cinemeducation: a descriptive mixed-methods analysis of perspectives in a medical humanities course
Source: Med Educ Online. 2025 Nov 18;30(1):2579077. doi: 10.1080/10872981.2025.2579077 (PMC12632234; doi:10.1080/10872981.2025.2579077)
Supplement: Supplementary Material — Supplementary File 5 Guest characteristics.xlsx [file ZMEO_A_2579077_SM3758.xlsx]

## Sheet: Guest groups
English film title	Topic	Total guests	Medical doctors	Other health professionals	Non-health professionals	Film team	Affected persons	Relatives	Person with lived experience + relatives	Gender ratio	Guest I: Profession	Guest I: Institution	Guest I: Gender	Guest II: Profession	Guest II: Institution	Guest II: Gender	Guest III: Profession	Guest III: Institution	Guest III: Gender	Guest IV: Profession	Guest IV: Institution	Guest IV: Gender	Guest V: Profession	Guest V: Institution	Guest V: Gender
The Sea Inside	Euthanasia	4	2	0	2	0	0	0	0	0.5	Law	Law firm	male	Paediatrics	LMU University Hospital	female	Gynaecology and obstetrics	Practice	female	Cinema operator	Filmcasino Gauting	male
Time to Leave	Cancer	1	1	0	0	0	0	0	0	0	Paediatrics	LMU University Hospital	male
The Sea Inside	Euthanasia	1	1	0	0	0	0	0	0	1	Palliative medicine	LMU University Hospital	female
Coma	Organ transplantation	1	1	0	0	0	0	0	0	0	Transplant surgery	LMU University Hospital	male
The Diving Bell and the Butterfly	Locked-in syndrome	2	1	1	0	0	0	0	0	1	Nursing	LMU University Hospital	female	Neurology	LMU University Hospital	female
Knockin’ on Heaven’s Door	Death	1	1	0	0	0	0	0	0	0	Haematology and oncology	LMU University Hospital	male
Away from Her	Dementia	1	1	0	0	0	0	0	0	0	Psychiatry	LMU University Hospital	male
The Stranger in Me	Postpartum depression	2	2	0	0	0	0	0	0	0.5	Psychiatry	LMU University Hospital	female	Gynaecology and obstetrics	LMU University Hospital	male
Sicko	US healthcare system	1	1	0	0	0	0	0	0	0	Occupational medicine	LMU University Hospital	male
4 Months, 3 Weeks and 2 Days	Abortion	1	0	1	0	0	0	0	0	1	Social pedagogy, social work	pro familia German society for family planning, sex education and sexual counselling e. V.	female
Peas at 5:30	Blindness	1	0	0	0	0	1	0	1	1	Person with lived experience	German catholic association for the blind	female
XXY	Intersexuality	1	1	0	0	0	0	0	0	0	Paediatrics	LMU University Hospital	male
The Constant Gardener	Drug testing in Africa	1	1	0	0	0	0	0	0	0	Tropical medicine	LMU University Hospital	male
My Sister’s Keeper	Stem cell transplantation	1	1	0	0	0	0	0	0	1	Paediatrics	LMU University Hospital	female
Adam's Apples	Sex offenders	1	1	0	0	0	0	0	0	0	Forensic psychiatry	LMU University Hospital	male
Living in Emergency: Stories of Doctors Without Borders	Doctors without borders	1	1	0	0	0	0	0	0	1	Family medicine	Doctors without borders	female
The Heart of Jenin	Organ transplantation	1	1	0	0	0	0	0	0	0	Transplant surgery	LMU University Hospital	male
Vincent Wants to Sea	Tourette syndrome	1	1	0	0	0	0	0	0	1	Child and adolescent psychiatry	LMU University Hospital	female
Million Dollar Baby	Spiritual Care	1	1	0	0	0	0	0	0	0	Psychosomatics	LMU University Hospital	male
Requiem for a Dream	Drug addiction	1	1	0	0	0	0	0	0	0	Psychiatry	LMU University Hospital	male
Thank You for Smoking	Smoking	1	1	0	0	0	0	0	0	0	Pharmacology and toxicology	Medical working group smoking and health e. V.	male
Dr. Alemán	Gang violence	1	1	0	0	0	0	0	0	0	Neurology	LMU University Hospital	male
Blindness	Blindness	1	0	0	1	0	0	0	0	0	Audiobook speaker	German library for the blind	male
Eternal Sunshine of the Spotless Mind	Memories	1	0	1	0	0	0	0	0	0	Psychology	Ludwig-Maximilians-University Munich	male
Biutiful	Medical care without health insurance	2	0	1	1	0	0	0	0	1	German studies	Café 104 – Bavarian refugee council	female	Social pedagogy, social work	Doctors of the world	female
Me Too	Down syndrome	1	1	0	0	0	0	0	0	0	Paediatrics	LMU University Hospital	male
Milk	Homosexuality	1	1	0	0	0	0	0	0	0	Medical didactics	LMU University Hospital	male
Beyond Silence	Deafness	3	0	2	0	0	0	1	1	1	Pedagogy for the deaf and hearing impaired	Ludwig-Maximilians-University Munich	female	Pedagogy for the deaf and hearing impaired	Ludwig-Maximilians-University Munich	female	Relative	Private individual	female
The Intouchables	Quadriplegia	1	1	0	0	0	0	0	0	0	Neurology	LMU University Hospital	male
Super Size Me	Fast food	1	1	0	0	0	0	0	0	1	Paediatrics	LMU University Hospital	female
Amour	Death	1	1	0	0	0	0	0	0	1	Palliative medicine	LMU University Hospital	female
50/50	Brain tumour	2	1	0	0	0	1	0	1	0.5	Neurology	LMU University Hospital	female	Person with lived experience	Private individual	male
Juno	Teenage pregnancy	2	1	1	0	0	0	0	0	1	Social pedagogy, social work	pro familia German society for family planning, sex education and sexual counselling e. V.	female	Gynaecology and obstetrics	LMU University Hospital	female
Same Same But Different	HIV, AIDS	2	1	0	0	0	1	0	1	0	Psychology	LMU University Hospital	male	Person with lived experience	Munich AIDS aid	male
I Am a Woman Now	Transidentity	4	1	0	0	0	3	0	3	0.5	Urology	Surgical Clinic Munich-Bogenhausen	male	Person with lived experience	Private individual	trans	Person with lived experience	VivaTS Munich e. V.	trans	Person with lived experience	TransMann e. V.	trans
Rust and Bone	Amputation	4	1	2	0	0	1	0	1	0.25	Vascular surgery	LMU University Hospital	male	Orthopaedic technology	Orthobruns GmbH	male	Physiotherapy	LMU University Hospital	female	Person with lived experience	Private individual	male
Outing	Paedophilia	1	0	1	0	0	0	0	0	0	Psychology	Psychotherapeutic outpatient clinics for violent and sexual offenders	male
At The Doctor's Side – Stéphane & Franziska	Family medicine	4	4	0	0	0	0	0	0	0.25	Family medicine	LMU University Hospital	female	Family medicine	LMU University Hospital	male	Family medicine	LMU University Hospital	male	Family medicine	LMU University Hospital	male
In a Better World	Development aid	1	1	0	0	0	0	0	0	0	Child and adolescent psychiatry	LMU University Hospital	male
Same But Different	Dealing with illnesses, disabilities and limitations from a child's perspective	2	1	1	0	0	0	0	0	0.5	Paediatrics	LMU University Hospital	male	Nursing	LMU University Hospital	female
Fire In The Blood	Access to medication	3	1	1	1	0	0	0	0	0.66	Medical student	Universities Allied for Essential Medicines	male	Nursing	Munich AIDS aid	female	Pedagogy	Munich AIDS aid	female
The Fault In Our Stars	Psycho-oncology for palliative tumour patients in children and adolescents	4	1	1	0	0	0	2	2	0.75	Palliative medicine	LMU University Hospital	female	Psychology	Practice	male	Relative	Munich outpatient children's hospice foundation	female	Relative	Nana – Recover Your Smile e. V.	female
Living in Emergency: Stories of Doctors Without Borders	Doctors without borders	1	1	0	0	0	0	0	0	1	Family medicine	Doctors Without Borders e. V.	female
Monsoon Baby	Surrogacy	2	1	0	0	1	0	0	0	1	Gynaecology and obstetrics	LMU University Hospital	female	Film production	Roxy Film	female
One Flew Over The Cuckoo’s Nest	Stigmatisation of psychiatry	2	2	0	0	0	0	0	0	0.5	Child and adolescent psychiatry	LMU University Hospital	female	Psychiatry	LMU University Hospital	male
Talk to Her	Coma	2	1	1	0	0	0	0	0	0	Anaesthesia	LMU University Hospital	male	Nursing	LMU University Hospital	male
Tour de Force	Amyotrophic lateral sclerosis	3	2	1	0	0	0	0	0	0.33	Palliative medicine	LMU University Hospital	male	Neurology	LMU University Hospital	male	Social pedagogy, social work	German Society for Muscle Diseases	female
Born This Way	LGBT in Africa	1	1	0	0	0	0	0	0	0	Medical didactics	LMU University Hospital	male
Simply being normal	Sailing rebels	4	1	0	0	0	3	0	3	0.5	Haematology and oncology	LMU University Hospital	male	Person with lived experience	Sailing rebels	male	Person with lived experience	Sailing rebels	female	Person with lived experience	Sailing rebels	female
Still Alice	Dementia	4	1	0	1	0	1	1	2	0.5	Biology	Ludwig-Maximilians-University Munich	male	Neurology	LMU University Hospital	female	Person with lived experience	EU working group for people with dementia	female	Relative	Private individual	male
Extraordinary Measures	Pompe disease	4	2	0	0	0	1	1	2	0	Neurology	LMU University Hospital	male	Pharmaceutical industry	Genzyme GmbH	male	Person with lived experience	International Pompe Association	male	Relative	International Pompe Association	male
Requiem For A Dream	Drug addiction	1	0	1	0	0	0	0	0	1	Social pedagogy, social work	Condrobs e. V.	female
Precious	Sexual abuse	3	1	2	0	0	0	0	0	0.33	Forensic psychiatry	LMU University Hospital	male	Psychology	Munich child protection centre	male	Psychology	Wildwasser Munich e. V.	female
Tales From the Organ Trade	Organ transplantation	2	1	0	0	0	1	0	1	0	Surgery	LMU University Hospital	male	Person with lived experience	Private individual	male
The doctor who thinks around the corner	Rare diseases	1	1	0	0	0	0	0	0	0	Cardiology	Marburg University Hospital	male
Ebola: The Doctor’s Story	Ebola	3	2	1	0	0	0	0	0	0	Tropical medicine	LMU University Hospital	male	Nursing	Schwabing Hospital	male	Virology	Ludwig-Maximilians-University Munich	male
Soul Birds	Stem cell transplantation	4	1	1	0	0	2	0	2	0.5	Social pedagogy, social work	LMU University Hospital	female	Haematology and oncology	LMU University Hospital	female	Person with lived experience	Private individual	male	Person with lived experience	Private individual	male
The Danish Girl	Transidentity	4	2	0	0	0	2	0	2	0.25	Urology	Surgical Clinic Munich-Bogenhausen	male	Child and adolescent psychiatry	LMU University Hospital	male	Person with lived experience	VivaTS Munich e. V.	trans	Person with lived experience	TransMann e. V.	trans
24 Weeks	Abortion	4	2	0	0	0	1	1	2	0.5	Medical ethics	LMU University Hospital	male	Gynaecology and obstetrics	LMU University Hospital	male	Relative	Orphaned Parents and Grieving Siblings Munich e. V.	female	Person with lived experience	Private individual	female
Kinsey	Sexuality and self-determination	4	3	1	0	0	0	0	0	0.5	Psychology	LMU University Hospital	male	Gynaecology and obstetrics	Practice	female	Neurology	Practice	female	Urology	Practice	male
Obesity: The Post Mortem	Obesity	4	3	1	0	0	0	0	0	0.25	Epidemiology	LMU University Hospital	male	Visceral surgery	Adipositas- und Metabolische Surgery WolfartKlinik München-Gräfelfing	male	Endocrinology	TUM University Hospital rechts der Isar	male	Dietician	TUM University Hospital rechts der Isar	female
The Checklist Effect	Checklists	2	1	1	0	0	0	0	0	0	Anaesthesia	LMU University Hospital	male	Nursing	LMU University Hospital	male
Notes on Blindness	Blindness	3	1	0	0	0	2	0	2	0.66	Ophthalmology	LMU University Hospital	male	Person with lived experience	Bavarian Association for the Blind and Visually Impaired	female	Person with lived experience	Bavarian Association for the Blind and Visually Impaired	female
On Call	Migration	2	1	0	1	0	0	0	0	0.5	Surgery	Doctors of the world	male	Philosophy	Munich Volunteers - We help e. V.	female
Dallas Buyers Club	HIV, AIDS	2	2	0	0	0	0	0	0	0	Virology	Ludwig-Maximilians-University Munich	male	Pharmacology and toxicology	Ludwig-Maximilians-University Munich	male
Picco	Prison	4	1	2	1	0	0	0	0	0.5	Forensic psychiatry	LMU University Hospital	male	Civil servant	General enforcement service	male	Psychology	Juvenile detention centre	female	Psychology	Juvenile detention centre	female
The Unknown Girl	Professionalism	3	3	0	0	0	0	0	0	0.33	Medical ethics	LMU University Hospital	male	Psychosomatics	Practice	female	Medical didactics	LMU University Hospital	male
Multiple Fates – About the Struggle with One's Own Body	Multiple sclerosis	5	1	0	1	1	2	0	2	0.4	Film direction	Private individual	male	Neurology	LMU University Hospital	female	Administrative sciences	German Foundation for Patient Protection	male	Person with lived experience	Private individual	female	Person with lived experience	Private individual	male
The Kindness Of Strangers	Organ transplantation	3	2	0	0	0	1	0	1	0.33	Psychiatry	LMU University Hospital	female	Visceral surgery	LMU University Hospital	male	Person with lived experience	German Organ Transplantation Foundation	male
Sugar Coated	Sugar	3	3	0	0	0	0	0	0	0	Gastroenterology	Brothers of mercy Hospital	male	Paediatrics	LMU University Hospital	male	Diabetology	LMU University Hospital	male
The Third Option	Prenatal diagnostics	1	1	0	0	0	0	0	0	0	Medical ethics	LMU University Hospital	male
The Immortal Life Of Henrietta Lacks	HeLa cells	2	1	0	1	0	0	0	0	0.5	Biology	Helmholtz Munich	male	Pharmacology and toxicology	LMU University Hospital	female
Code Black	Emergency room	1	1	0	0	0	0	0	0	0	Emergency medicine	LMU University Hospital	male
trustWHO	World Health Organization	3	1	1	1	0	0	0	0	0.66	Political science	Geneva Graduate Institute	female	Public health	Ludwig-Maximilians-University Munich	female	Medical didactics	LMU University Hospital	male
4 Kings	Adolescent psychiatry	unknown	unknown	unknown	unknown	unknown	unknown	unknown	unknown	unknown	unknown	unknown	unknown
FEMMEfille	Anorexia nervosa	2	1	1	0	0	0	0	0	1	Psychology	Therapy centre for eating disorders, Hospital Third Order Munich	female	Child and adolescent psychiatry	LMU University Hospital	female
#Female Pleasure	Sexuality and self-determination	3	0	1	2	0	0	0	0	0.66	Philosophy	Ludwig-Maximilians-University Munich	female	Psychology	Women's helpline Munich	female	Gender studies	Ludwig-Maximilians-University Munich	male
Like Father, Like Son	Adoption	3	0	1	0	0	2	0	2	0.66	Psychology	Practice	female	Person with lived experience	Selbsthilfegruppe Adoptierte Erwachsene	female	Person with lived experience	Selbsthilfegruppe Adoptierte Erwachsene	male
The market-orientated patient	Healthcare system	3	1	1	1	0	0	0	0	0	Health economics	Fresenius University of Applied Sciences Munich	male	Medical ethics	LMU University Hospital	male	Nursing	LMU University Hospital	male
Vessel	Abortion	2	1	1	0	0	0	0	0	0.5	Medical doctor	Practice	male	Social pedagogy, social work	pro familia German society for family planning, sex education and sexual counselling e. V.	female
XXY	Intersexuality	3	1	0	0	0	2	0	2	1	Paediatrics	Practice	female	Person with lived experience	German Society for Tansidentity and Intersexuality	intersexuell	Person with lived experience	German Society for Tansidentity and Intersexuality e.V.	intersexuell
Shame	Sex addiction	3	1	2	0	0	0	0	0	0.33	Neurology	Practice	female	Alternative practitioner	Practice	male	Psychology	Practice	male
Trashed	Environmental pollution	3	3	0	0	0	0	0	0	0.66	Anaesthesia	TUM University Hospital rechts der Isar	male	Medical student	Health for Future	female	Medical student	Health for Future	female
We tick differently – living with Tourette's	Tourette syndrome	2	1	0	0	0	1	0	1	0	Psychiatry	LMU University Hospital	male	Person with lived experience	Private individual	male
I die the way I want	Euthanasia	3	2	0	1	0	0	0	0	0.66	Palliative medicine	LMU University Hospital	female	Medical ethics	LMU University Hospital	male	Law	Law firm	female
In love, engaged, beaten up – violence against women	Domestic violence	2	1	1	0	0	0	0	0	0.5	Social pedagogy, social work	Women's aid Munich	female	Forensic medicine	LMU University Hospital	male
System Crasher	System crasher	2	1	1	0	0	0	0	0	0.5	Child and adolescent psychiatry	LMU University Hospital	female	Psychology	ebz Munich	male
Desert Flower	Female genital mutilation	3	1	0	0	0	1	0	1	0.66	Person with lived experience	NALA e. V.	female	unknown	SOLWODI e.V.	female	Gynaecology and obstetrics	AG FIDE e. V.	male
Lost in Face	Prosopagnosia	2	0	0	0	1	1	0	1	0.5	Film direction	TUM University Hospital rechts der Isar	male	Person with lived experience	Private individual	female
The Father	Dementia	3	0	1	1	0	0	1	1	0.66	Biology	Ludwig-Maximilians-University Munich	male	Social pedagogy, social work	Munich Alzheimer Society	female	Relative	Private individual	female
Homeopathy Unrefuted?	Homeopathy	3	2	1	0	0	0	0	0	0.33	Medical didactics	Ludwig-Maximilians-University Munich	male	Pharmacology and toxicology	Ludwig-Maximilians-University Munich	male	Paediatrics	LMU University Hospital	female
The Miseducation of Cameron Post	Conversion therapy	2	0	0	1	0	1	0	1	0.5	Law	Ludwig-Maximilians-University Munich	male	Person with lived experience	diversity Munich	female
Another Round	Alcohol	2	1	0	0	0	1	0	1	0.5	Person with lived experience	Private individual	female	Pharmacology and toxicology	TUM University Hospital rechts der Isar	male
The Fever	Malaria	2	2	0	0	0	0	0	0	0.5	Tropical medicine	LMU University Hospital	male	Tropical medicine	LMU University Hospital	female
Everything Went Fine	Euthanasia	4	3	0	1	0	0	0	0	0.25	Psychiatry	LMU University Hospital	male	Palliative medicine	LMU University Hospital	female	Law	University of Augsburg	male	Medical ethics	LMU University Hospital	male
The White Sound	Schizophrenia	3	1	1	0	0	1	0	1	1	Psychiatry	LMU University Hospital	female	Social pedagogy, social work	LMU University Hospital	female	Person with lived experience	Private individual	female
Beautiful Boy	Drug addiction	3	1	1	0	0	1	0	1	1	Psychiatry	LMU University Hospital	female	Social pedagogy, social work	Condrobs e. V.	female	Person with lived experience	Private individual	female
Fog in August	Medicine under National Socialism	3	2	0	0	0	0	1	1	0.33	Psychiatry	Taufkirchen Clinic	male	Psychiatry	Practice	male	Relative	Memorial initiative for the victims of "euthanasia"	female
The Intouchables	Humour in medicine	2	1	0	1	0	0	0	0	0.5	Palliative medicine	Munich Harlaching Clinic	male	Acting	ClinicClowns Bavaria e. V.	female
Everything Everywhere All At Once	Depression	2	1	1	0	0	0	0	0	0.5	Psychiatry	LMU University Hospital	male	Psychology	LMU University Hospital	female
Happening	Abortion	3	2	1	0	0	0	0	0	0.33	Medical doctor	Practice	male	Medical ethics	LMU University Hospital	male	Social pedagogy, social work	pro familia German society for family planning, sex education and sexual counselling e. V.	female
The Peanut Butter Falcon	Disability and inclusion	4	1	1	1	0	0	1	1	0.25	Pedagogy	Ludwig-Maximilians-University Munich	male	Paediatrics	kbo Children's Centre Munich	female	Relative	Down child e. V.	male	Social pedagogy, social work	Association BiB e. V.	male
The Whale	Obesity	3	1	0	0	0	2	0	2	0.33	Cardiology	TUM University Hospital rechts der Isar	male	Person with lived experience	German Obesity Alliance	male	Person with lived experience	German Obesity Alliance	female
			Medical doctors	Other health professionals	Non-health professionals	Film team	Affected persons	Relatives	Person with lived experience + relatives
		Total absolute	119	42	20	3	36	9	45
		Total relative	0.515152	0.181818	0.0865801	0.012987	0.155844	0.038961	0.194805
		Absolute to 102 M23C evenings	90	36	21	3	24	8	29
		Relation to 102 M23C evenings	0.882353	0.352941	0.205882	0.0294118	0.235294	0.0784314	0.284314
